# Supplementary material for: Integrating line × tester analysis and GGE biplot to identify superior sweet corn hybrids in tropical environments
Source: PeerJ. 2026 May 14;14:e20966. doi: 10.7717/peerj.20966 (PMC13180352; doi:10.7717/peerj.20966)
Supplement: Supplemental Information 1 — ED Ear Diameter; EL Ear Length; NoR Number of Row ; EW Ear Weight; BIO Biomass; BRIX Brix ; Yield Yield [file peerj-14-20966-s001.xlsx]

## Sheet: Dry Season 2023
Season	Line	Tester	Rep	ED	EL	NoR	EW	BIO	BRIX	Yield
Season 1	L1	T1	1	44.6	18.3	15	207.9	1250.6	16.6	12.9
Season 1	L1	T1	2	46.4	18	16	224.7	1266.7	16.8	12.7
Season 1	L1	T1	3	46.4	15.5	15.7	195.3	1237.3	16.2	5.1
Season 1	L2	T1	1	46.8	18.3	16.3	232.6	1275	15.9	10.8
Season 1	L2	T1	2	43.6	18.5	18	252.4	1294.4	15.9	18.5
Season 1	L2	T1	3	43.7	19.3	17.3	285.4	1327.4	15	11.8
Season 1	L3	T1	1	46.6	19.2	16	206	1348.4	15.5	13.2
Season 1	L3	T1	2	52.9	19.7	15.3	257	1349	15.1	13.3
Season 1	L3	T1	3	53.2	19.2	15	305.5	1347.5	17.8	18.7
Season 1	L4	T1	1	48.8	20.7	15.7	421.2	1463.7	15	6.8
Season 1	L4	T1	2	48.2	20.5	16	278.9	1420.9	16.3	15.7
Season 1	L4	T1	3	49.1	20	17	266.1	1448.1	14.5	5.3
Season 1	L5	T1	1	45	18.3	14.7	201.5	1244	15.2	7.6
Season 1	L5	T1	2	45.4	13.7	16	171.8	1213.8	15.8	3.4
Season 1	L5	T1	3	47.8	17.7	15.3	225.8	1267.8	15.3	9.3
Season 1	L6	T1	1	47.2	19.3	14.7	233.6	1276	15.1	15
Season 1	L6	T1	2	50.3	19.7	14	263.5	1305.5	15.3	11.2
Season 1	L6	T1	3	51.7	20.3	17	287.9	1329.9	15.3	19.7
Season 1	L7	T1	1	51.4	17.9	15.3	283.7	1326.2	15.5	10.7
Season 1	L7	T1	2	46	22.3	16	213.2	1255.2	15	7.6
Season 1	L7	T1	3	48.7	20.1	15.7	248.5	1290.7	15.4	9.2
Season 1	L8	T1	1	47.8	16.5	14	200.9	1243.4	15.8	10.3
Season 1	L8	T1	2	44.9	15.7	15	255.6	1297.6	15	8.1
Season 1	L8	T1	3	48.7	18.3	15	242.6	1284.6	15.3	5.9
Season 1	L9	T1	1	45.5	17.2	17	280.4	1322.9	15.3	14.2
Season 1	L9	T1	2	47.1	18.3	15.3	209.4	1251.4	15.8	6.5
Season 1	L9	T1	3	51.1	16.8	16.7	260.8	1302.8	15.2	10.5
Season 1	L10	T1	1	54.1	19.3	15.3	296.9	1339.4	15.2	15.6
Season 1	L10	T1	2	51.7	17.7	15.3	237.6	1279.6	15.1	6.3
Season 1	L10	T1	3	46.5	18	14.7	225	1267	15.1	5.1
Season 1	L11	T1	1	46.1	20.3	16.3	271.7	1314.2	12.2	6.2
Season 1	L11	T1	2	51.2	20.5	16	280	1322	12.1	5.2
Season 1	L11	T1	3	48.6	20.3	16.5	261.1	1271.4	12.3	4.8
Season 1	L12	T1	1	50.3	20.8	16	270	1312.5	15.9	16.4
Season 1	L12	T1	2	48.4	17.3	15.3	224.1	1266.1	15.1	9.6
Season 1	L12	T1	3	43.7	18.5	15	281.8	1323.8	15.3	5.6
Season 1	L13	T1	1	44	16.9	15.7	381.6	1223.6	15.9	4.2
Season 1	L13	T1	2	45.6	16	16	375	1217	15.3	2.8
Season 1	L13	T1	3	42.3	17.8	15.3	313.2	1255.2	15.3	5.6
Season 1	L14	T1	1	46.3	16.8	13	196	1338.5	15.5	5
Season 1	L14	T1	2	52.3	20.9	14.3	307.1	1349.1	15.7	0.9
Season 1	L14	T1	3	47.4	17.3	17	221.7	1263.7	15.1	6.6
Season 1	L15	T1	1	50.4	20	15	277.5	1319.9	15.5	5.5
Season 1	L15	T1	2	45.8	17.5	13.3	198.6	1240.6	15.5	6.6
Season 1	L15	T1	3	44.6	19.3	13.3	208.9	1250.9	15.1	4.2
Season 1	L16	T1	1	47	18	14.7	257.3	1299.8	16.1	4.5
Season 1	L16	T1	2	50.4	17.8	14.7	266.2	1308.2	14.9	8.3
Season 1	L16	T1	3	44.3	19.3	14.7	290.8	1332.8	15.3	9.8
Season 1	L17	T1	1	42.9	16.8	14.7	368.4	1210.8	15.7	5.9
Season 1	L17	T1	2	50.8	21.2	14.7	303.3	1345.3	15.4	14.9
Season 1	L17	T1	3	48.9	18.5	17	340.6	1282.6	17.8	10.5
Season 1	L18	T1	1	52.1	21.5	15	274.8	1317.3	15.5	19.2
Season 1	L18	T1	2	51.9	17.5	15.7	286.5	1328.5	15.9	12.7
Season 1	L18	T1	3	49.2	17.2	17	223.5	1265.5	15	11.9
Season 1	L19	T1	1	42.7	18.3	17	255.1	1297.6	16.8	8.9
Season 1	L19	T1	2	52.3	21	15.7	313.1	1355.1	16.9	14.8
Season 1	L19	T1	3	49.5	19.7	14	309.8	1351.8	16.3	13.2
Season 1	L20	T1	1	47.9	18.9	15.1	285.1	1331.8	15.1	11.1
Season 1	L20	T1	2	43.3	18.3	14.8	251	1297.5	15.1	8.8
Season 1	L20	T1	3	50.6	18.6	15	250.8	1290.5	14.8	10
Season 1	L1	T2	1	47.3	20.5	15	244.5	1387.2	15.7	11.4
Season 1	L1	T2	2	44.9	18	15	220.9	1362.9	15.2	10.1
Season 1	L1	T2	3	45.8	21.1	14.7	321.5	1363.5	15	14.5
Season 1	L2	T2	1	46.8	23.5	15.3	258.1	1300.6	14.7	10.9
Season 1	L2	T2	2	51.2	16.7	14.7	229.8	1271.8	15	10.6
Season 1	L2	T2	3	48.2	19.3	15	256.6	1298.6	15.2	12
Season 1	L3	T2	1	44.4	20.3	15	215.4	1257.9	13.9	9.2
Season 1	L3	T2	2	44.3	18.5	15.7	216.3	1228.3	15.1	9.1
Season 1	L3	T2	3	46.4	18.8	15.3	233.2	1275.2	15.1	10.5
Season 1	L4	T2	1	46.7	19.8	15	216.4	1258.9	16.9	12.9
Season 1	L4	T2	2	48.5	17.8	14.7	234.1	1276.1	16.7	10.7
Season 1	L4	T2	3	46.8	17.2	15.3	210.2	1252.2	16.8	12
Season 1	L5	T2	1	47.1	20.8	16	562.9	1605.3	15	9.4
Season 1	L5	T2	2	48.1	20.3	14.7	618.8	1660.8	15.8	9
Season 1	L5	T2	3	47.6	20.6	15.3	590.9	1633.1	15.9	9.2
Season 1	L6	T2	1	45.3	19.7	14.7	246.8	1289.3	15.2	13.1
Season 1	L6	T2	2	46.7	19	15	220.7	1262.7	15.9	10.4
Season 1	L6	T2	3	47	19	15	231.7	1273.7	15.3	8
Season 1	L7	T2	1	52.3	19.3	15.7	290.3	1332.8	15.8	12.9
Season 1	L7	T2	2	52.3	16.3	15	251.4	1293.4	15.8	11.2
Season 1	L7	T2	3	49.4	19.7	15.3	286.2	1328.2	15.2	14.2
Season 1	L8	T2	1	46.6	20.7	14.7	265.6	1248.1	15.3	12.1
Season 1	L8	T2	2	48.1	20.8	14	257.1	1299.1	15	9.8
Season 1	L8	T2	3	48.1	17.7	14.7	208.3	1250.3	15.1	4.2
Season 1	L9	T2	1	43.8	17.5	14	201.3	1243.8	15.3	7.1
Season 1	L9	T2	2	42.4	19.3	14	192	1234	15.9	6.2
Season 1	L9	T2	3	41.6	20.5	14	326.8	1368.8	15.2	10
Season 1	L10	T2	1	47.9	17.8	15.7	240.7	1283.2	15.3	9.3
Season 1	L10	T2	2	46.9	17	15	216.7	1258.7	15.2	4.3
Season 1	L10	T2	3	48.2	18	14	223.6	1265.6	15	6.9
Season 1	L11	T2	1	49.1	16.3	15	245.3	1287.3	15.3	2.6
Season 1	L11	T2	2	49	18.8	16	276.8	1318.8	15.3	6.4
Season 1	L11	T2	3	46.6	16.5	16	248.9	1290.9	15.2	5
Season 1	L12	T2	1	49.9	18.5	14.7	232.5	1275	15.9	14.3
Season 1	L12	T2	2	49.2	18.8	14.7	239.6	1281.6	15.8	7.3
Season 1	L12	T2	3	49.7	18.7	13.3	256.9	1298.9	15.5	5.1
Season 1	L13	T2	1	46.3	18.2	14.3	203.4	1245.9	16.7	6.6
Season 1	L13	T2	2	48	17.5	15	232.6	1274.6	16.8	8.9
Season 1	L13	T2	3	48.3	18.8	16.7	252.1	1294.1	16.8	11.9
Season 1	L14	T2	1	47.1	18.2	15.3	277	1319.4	15.6	18.8
Season 1	L14	T2	2	45.8	19.7	15	239.1	1281.1	15.2	13.4
Season 1	L14	T2	3	44.1	19.5	14	263.9	1305.9	15	14
Season 1	L15	T2	1	49	18.5	14.3	236.5	1279	15.3	4.7
Season 1	L15	T2	2	49.3	19.3	15.3	256.9	1298.9	15.2	7.1
Season 1	L15	T2	3	47.9	19.7	12.7	238.9	1280.9	15.2	9.9
Season 1	L16	T2	1	48.4	16.8	16.7	230.1	1272.5	13.5	8.2
Season 1	L16	T2	2	44	19	15	278	1320	16.8	16
Season 1	L16	T2	3	46.2	17.9	15.8	254.1	1296.3	15.2	12.1
Season 1	L17	T2	1	49.4	18.7	14.3	356.6	1399	15.8	7.4
Season 1	L17	T2	2	43.1	17.8	14.7	246.3	1288.3	15.7	6.3
Season 1	L17	T2	3	46.2	18.3	14.5	301.5	1343.7	13.8	6.8
Season 1	L18	T2	1	50.5	19.8	15	254.8	1297.2	13.8	15.4
Season 1	L18	T2	2	47.5	21.5	15.3	310.5	1352.5	13.3	12.1
Season 1	L18	T2	3	54	20.7	15.2	282.7	1324.9	13.7	8.3
Season 1	L19	T2	1	48.8	19.7	14.3	291.4	1233.8	14	12
Season 1	L19	T2	2	48.7	15.3	14	274.3	1216.3	16.8	7.4
Season 1	L19	T2	3	48.8	18.8	14.7	259.2	1214.8	15	12.5
Season 1	L20	T2	1	50.7	19.5	15	289.3	1331.7	15.8	19
Season 1	L20	T2	2	46.3	20.7	15	317.2	1359.2	15.9	14.6
Season 1	L20	T2	3	50.8	18	15	260.6	1302.6	13.5	7.6
Season 1	L1	T3	1	44.4	17.5	15.3	172.9	1215.4	15.6	4.4
Season 1	L1	T3	2	45	17.7	17	181.8	1223.8	15.2	4.7
Season 1	L1	T3	3	46.1	18.5	15	215.1	1257.1	15	7.1
Season 1	L2	T3	1	47.3	18.5	15	227.1	1269.5	15.1	7
Season 1	L2	T3	2	47	15.5	14.3	160.4	1202.4	15.9	7.6
Season 1	L2	T3	3	48.5	17.7	15.7	241	1283	15.1	4.5
Season 1	L3	T3	1	44.5	19.5	14	239.9	1282.4	13.8	9.2
Season 1	L3	T3	2	47.6	19.5	14.3	248.3	1290.3	13	6.2
Season 1	L3	T3	3	46.1	19.5	14.2	244.1	1286.4	13.4	7.7
Season 1	L4	T3	1	46.7	18.9	15.8	277.3	1669.8	14.2	10.2
Season 1	L4	T3	2	46.3	18.7	14.9	221.3	1638.6	14.5	7
Season 1	L4	T3	3	45.9	18.5	14	165.3	1637.3	14	3.8
Season 1	L5	T3	1	48.8	19.7	16	281.3	1323.8	15	3.9
Season 1	L5	T3	2	48.8	29	16	173.1	1215.1	15.1	3.5
Season 1	L5	T3	3	48.8	24.3	12.8	227.2	1269.4	15	3.5
Season 1	L6	T3	1	44.5	19.1	14	210.3	1252.8	15.3	9.5
Season 1	L6	T3	2	46.6	16	15.7	192.9	1234.9	15.8	6.1
Season 1	L6	T3	3	45.8	19.3	14.7	204.9	1246.9	15.6	7.9
Season 1	L7	T3	1	52.8	20	17	320.1	1362.5	15.4	6.7
Season 1	L7	T3	2	46.6	16	16	247.3	1289.3	15.3	0.7
Season 1	L7	T3	3	45.8	18	16.7	301.1	1343.1	15.9	6.6
Season 1	L8	T3	1	49.2	19.1	15.3	218.6	1261.1	15.4	5.6
Season 1	L8	T3	2	47.7	16	14.3	166.1	1208.1	15.8	6.8
Season 1	L8	T3	3	47.1	19.3	14.7	227.2	1269.2	15	6
Season 1	L9	T3	1	50.7	20	16	296.9	1324.5	15.3	8.5
Season 1	L9	T3	2	45.4	20.5	15	252.1	1294.1	15.8	5
Season 1	L9	T3	3	45.3	18.2	15	203.2	1245.2	15.4	4.1
Season 1	L10	T3	1	50.9	18.8	15.7	269.1	1311.5	15.2	9.5
Season 1	L10	T3	2	47.4	19.7	14.3	215.4	1283.4	15	5.8
Season 1	L10	T3	3	46	18.3	13.7	183.4	1225.4	15	12.2
Season 1	L11	T3	1	41.6	21	13.7	239.4	1481.9	15	12.3
Season 1	L11	T3	2	52.2	16.7	14	410.2	1452.2	15.9	0.8
Season 1	L11	T3	3	47	18.7	13.7	203.2	1445.2	15.5	2.7
Season 1	L12	T3	1	54.1	21.5	16.7	332.5	1375	15.9	10.5
Season 1	L12	T3	2	48	18.8	14	318.4	1360.4	16.3	7.8
Season 1	L12	T3	3	46.8	16.5	15	390.3	1232.3	15	3.9
Season 1	L13	T3	1	32.5	17	15.3	226.4	1268.3	15.4	7.4
Season 1	L13	T3	2	30.6	16.7	15	237.1	1279.1	15.8	10.4
Season 1	L13	T3	3	34.4	17.3	15.7	215.6	1257.6	15	4.3
Season 1	L14	T3	1	47.8	17.8	15	247.8	1389.8	15.6	9.6
Season 1	L14	T3	2	44.3	14	14.7	140	1382	15.9	3.8
Season 1	L14	T3	3	51.4	21.6	15.3	355.7	1397.7	15.6	15.4
Season 1	L15	T3	1	43.3	18.2	14.7	274.9	1317.4	16.8	8.8
Season 1	L15	T3	2	49.1	19.3	13.3	206.3	1248.3	16.8	9.7
Season 1	L15	T3	3	47	17.8	16	317.9	1359.9	16.8	12.1
Season 1	L16	T3	1	50.3	19.5	15	295.1	1337.6	15.8	5.9
Season 1	L16	T3	2	54	18	12.7	200	1242	15.2	4.1
Season 1	L16	T3	3	52.8	18.5	14	231.6	1240.5	15.4	4
Season 1	L17	T3	1	48.3	19.6	14	253.4	1295.8	15.8	1.2
Season 1	L17	T3	2	41.7	18.2	12.7	265.6	1307.6	15.1	7.6
Season 1	L17	T3	3	53.3	20	15	325.4	1367.4	15.8	12.4
Season 1	L18	T3	1	48.2	20	13.3	200	1242.5	18.9	4
Season 1	L18	T3	2	48.9	20	15	265.4	1307.4	18	6.9
Season 1	L18	T3	3	53.5	19.3	15.3	339.3	1381.3	18.8	11.4
Season 1	L19	T3	1	45.9	19.8	13.3	230	1272.5	16.1	6.8
Season 1	L19	T3	2	46.2	17.3	13.7	239.7	1281.7	15	7.9
Season 1	L19	T3	3	46.1	18.6	13.5	234.9	1277.1	15.5	7.3
Season 1	L20	T3	1	44.7	19.2	13.3	222	1264.5	15.2	9.6
Season 1	L20	T3	2	43	16.5	14.7	268.3	1210.3	15.7	5
Season 1	L20	T3	3	45.9	17	15	284.5	1226.5	15.6	24.3
Season 1	L1	T4	1	43.9	20.5	16.3	229.6	1272.1	15.5	20.1
Season 1	L1	T4	2	49.8	21.8	15	272.8	1314.8	15.3	14.9
Season 1	L1	T4	3	46	20.2	14	228	1270	15	6.4
Season 1	L2	T4	1	42.6	22	15	334.5	1377	15.6	9.9
Season 1	L2	T4	2	41.1	25.8	14.3	346	1388	15.3	14.7
Season 1	L2	T4	3	42.2	20.2	14.7	265.3	1307.3	15.2	5.2
Season 1	L3	T4	1	52.4	22.3	14	340.9	1283.4	15.3	6.3
Season 1	L3	T4	2	51.6	16	14	241.8	1283.8	15.4	3.1
Season 1	L3	T4	3	51.5	18	21	228.6	1270.6	15.3	4.3
Season 1	L4	T4	1	46.7	16.3	15	194.4	1236.8	13.3	11.1
Season 1	L4	T4	2	47.6	14.2	15	176.3	1218.3	13.5	10.9
Season 1	L4	T4	3	44.2	16.8	15	209	1251	13.8	6.1
Season 1	L5	T4	1	48.5	19	15	248	1290.5	16	14.6
Season 1	L5	T4	2	53.7	19.8	14.7	279.6	1471	16.2	6.8
Season 1	L5	T4	3	52.9	18.8	16	282.2	1324.2	16.3	12.4
Season 1	L6	T4	1	48.5	19	14.7	201.8	1244.3	15.8	18.8
Season 1	L6	T4	2	47.4	19.5	14.7	225.7	1267.7	15.1	7
Season 1	L6	T4	3	50	17.7	14	270	1312	15.8	5.3
Season 1	L7	T4	1	51.2	19	15.7	275.4	1317.9	15.5	11.6
Season 1	L7	T4	2	47.9	14.3	14.7	165.9	1207.9	15	3.3
Season 1	L7	T4	3	49.4	19.2	14	270.1	1312.1	15.1	14.8
Season 1	L8	T4	1	49.1	16.5	15.3	281.4	1223.9	15.3	9.9
Season 1	L8	T4	2	46.2	16.7	15	200.6	1242.6	15.3	4.9
Season 1	L8	T4	3	47.3	17.5	13	200.1	1242.1	15	4
Season 1	L9	T4	1	45.2	17.2	14.3	216.6	1259	15.5	4.3
Season 1	L9	T4	2	46.1	20.5	15.7	296.4	1338.4	15	7.9
Season 1	L9	T4	3	42.9	19.5	16	203.6	1245.6	15.4	4.1
Season 1	L10	T4	1	48.1	18.3	15.3	224.5	1267	15.2	11.6
Season 1	L10	T4	2	50.6	17.8	17.3	257.9	1299.9	15.3	11.3
Season 1	L10	T4	3	49.5	16.8	15.3	220.6	1262.6	14.8	12.7
Season 1	L11	T4	1	40.4	19.3	14.2	258.2	1300.7	15.4	7.8
Season 1	L11	T4	2	40.1	19.7	13.7	251.5	1293.5	15.5	8.8
Season 1	L11	T4	3	40.3	19	14.7	265	1307	15	6.8
Season 1	L12	T4	1	40.7	16.8	16.7	199.2	1241.7	16.9	8
Season 1	L12	T4	2	44.4	17	14.3	146.9	1288.9	15.1	2.9
Season 1	L12	T4	3	42.6	16.9	15.5	175.8	1190.8	16.3	5.2
Season 1	L13	T4	1	44	16.1	13	182.1	1224.1	15.5	7.7
Season 1	L13	T4	2	43.3	14.2	13	168.2	1210.2	15.9	7.6
Season 1	L13	T4	3	44.7	18	13	196	1238	15.1	7.9
Season 1	L14	T4	1	48.7	16.5	12	151.4	1193.8	15	3
Season 1	L14	T4	2	47.2	17.7	15.3	225.8	1267.8	16.3	6.7
Season 1	L14	T4	3	46.2	16	13.3	172.3	1214.3	15	3.4
Season 1	L15	T4	1	48	22.3	15	257.6	1317.4	15.1	5.2
Season 1	L15	T4	2	46.9	17.7	14.3	214.5	1248.3	15.1	6.9
Season 1	L15	T4	3	55.2	19.7	16	351.8	1359.9	15.5	10.1
Season 1	L16	T4	1	46.1	20.3	12.7	235.5	1278	15.8	8.4
Season 1	L16	T4	2	43.3	16.5	13.7	266.5	1208.5	15.2	6.8
Season 1	L16	T4	3	46.3	16.3	13.3	214.9	1240.5	15.6	8.8
Season 1	L17	T4	1	56	18.2	15.3	211.3	1253.8	15	7.5
Season 1	L17	T4	2	43.9	16.7	15	184.4	1226.4	15.8	9.1
Season 1	L17	T4	3	51.1	18.7	13	272.2	1314.2	15.1	4.7
Season 1	L18	T4	1	46.3	15.1	16.7	218.8	1261.3	15.6	3.2
Season 1	L18	T4	2	48.1	14.8	16.3	189.4	1231.4	15.1	3.9
Season 1	L18	T4	3	44.6	14.7	15.3	225.8	1267.8	15	4.5
Season 1	L19	T4	1	48.1	18.2	16.7	216	1258.5	16	4.3
Season 1	L19	T4	2	44.4	16.7	16	190.5	1232.5	15.3	7.6
Season 1	L19	T4	3	40.1	17.8	14.7	228.2	1270.2	14.8	10.6
Season 1	L20	T4	1	41.4	18.7	14.3	233.6	1276	13.3	11.9
Season 1	L20	T4	2	46	19.5	15	203.1	1245.1	13.1	6.5
Season 1	L20	T4	3	43.7	19.1	14.7	218.3	1260.6	13.7	9.2

## Sheet: Wet Season 20232024
Season	Line	Tester	Rep	ED	EL	NoR	EW	BIO	BRIX	Yield
Season2	L1	T1	1	40.7	17	14	190.2	1873	15.9	8.2
Season2	L1	T1	2	42.8	20.1	14.3333	176.6	1874.7	15.7	9.4
Season2	L1	T1	3	48.9	20.1	15.5	246.5	1906.1	15.1	8.2
Season2	L2	T1	1	42.5	17.7	14.6667	148.4	1857.9	15	7.1
Season2	L2	T1	2	46.2	21.3	16	150	1756.5	10.8	7
Season2	L2	T1	3	48.9	20	17.3333	340.2	1991.1	15.5	7.3
Season2	L3	T1	1	45.7	16.8	15	184.1	1862.6	15.5	8.1
Season2	L3	T1	2	45.4	19.8	15.6667	283.6	1935.9	16.8	8.2
Season2	L3	T1	3	49.7	19.2	16.3333	307.5	1958	15	8.7
Season2	L4	T1	1	46.8	18.3	17	221.1	1901.9	15	9
Season2	L4	T1	2	48.2	18.5	15	260.8	1756.3	15	8.4
Season2	L4	T1	3	48.1	19.3	16.5	555.8	2006.4	10.8	11.7
Season2	L5	T1	1	49.2	20.8	15.3333	248.4	1912.8	15.5	9.1
Season2	L5	T1	2	52.3	19	15.6667	254.6	1907.4	15.5	10.3
Season2	L5	T1	3	48.5	17.5	17	243.6	1922.6	15.1	6.7
Season2	L6	T1	1	42.2	18.3	15.3333	153.3	1860.2	9.2	5.7
Season2	L6	T1	2	48	16.5	15.3333	265.6	1914.9	15.4	6.4
Season2	L6	T1	3	47.7	18.8	15.5	273.9	1847.1	15.1	5.3
Season2	L7	T1	1	47.2	18	15.3333	233.4	1903	15.6	12.3
Season2	L7	T1	2	43.3	18.5	16	231.4	1852.4	18	6.8
Season2	L7	T1	3	47.6	20.2	17.6667	246.8	1906.4	16.8	8.2
Season2	L8	T1	1	49	20.8	16	268.4	1926.7	15.3	7.1
Season2	L8	T1	2	47.8	19.5	15.3333	220.9	1905.4	15.8	7
Season2	L8	T1	3	48.8	21.2	15	231.4	1920	15.8	7.8
Season2	L9	T1	1	44.9	21.2	16.3333	230	1916.4	16.8	9.8
Season2	L9	T1	2	48	17	14	200	1756.3	15	5.4
Season2	L9	T1	3	47.6	18.5	16.3333	194.2	1880.2	15.8	9.6
Season2	L10	T1	1	48.1	19.5	16	235.5	1904.1	15.1	12.1
Season2	L10	T1	2	44.8	16.7	15.5	232.1	1801.8	14.8	11.6
Season2	L10	T1	3	47.8	18	14.6667	220.9	1905.4	13.8	7.3
Season2	L11	T1	1	45.6	20	14.3333	229.6	1904.9	16.8	10.2
Season2	L11	T1	2	47.6	16.8	15	246.7	1906.3	15.8	11.2
Season2	L11	T1	3	48.7	17	15.3333	194	1879.5	15.3	9.1
Season2	L12	T1	1	48.5	21	14.6667	305.9	1957.8	18.1	9.1
Season2	L12	T1	2	44.8	19.3	17	271.1	1756.1	18.8	8.2
Season2	L12	T1	3	49	17.5	16.3333	231.7	1913.6	17.8	10
Season2	L13	T1	1	48.1	20.2	14	232.7	1882.7	15.5	7.8
Season2	L13	T1	2	45.2	18	14.6667	244.5	1874.4	13.8	7.3
Season2	L13	T1	3	46	20.7	17.6667	328.1	1916.5	15.8	7.4
Season2	L14	T1	1	47.3	19.3	14	235.4	1911.3	15.8	6.4
Season2	L14	T1	2	47.9	18.5	14	300.7	1756.6	15.3	4.4
Season2	L14	T1	3	44.9	19.8	14	232.7	1821.3	15.8	5
Season2	L15	T1	1	47.3	18.5	13.6667	251.2	1902.4	16.8	9.1
Season2	L15	T1	2	49.7	20.2	14.3333	345	1961	14.5	8.7
Season2	L15	T1	3	50	20.8	14	300.5	1962.9	18.2	10.3
Season2	L16	T1	1	44.2	18.3	15.3333	174.9	1872.2	15.1	11.1
Season2	L16	T1	2	46.2	18.8	16	138.8	1755.6	10.4	12.4
Season2	L16	T1	3	47.3	18	15.3333	148.4	1850.4	15.8	10
Season2	L17	T1	1	49.5	20.3	15.6667	233.8	1906.2	17.2	12.3
Season2	L17	T1	2	47.3	18	15	193.5	1903.5	17.2	10.9
Season2	L17	T1	3	50.1	20.3	14.6667	273.8	1915.2	15.8	7.5
Season2	L18	T1	1	50.7	18.3	15.6667	258.6	1929.6	15.5	9.5
Season2	L18	T1	2	49.2	19.2	17.3333	296.2	1954.3	16.2	7.3
Season2	L18	T1	3	46.8	20.3	17	255.1	1929.2	15.5	8.3
Season2	L19	T1	1	45.7	18	14	194.2	1880.8	15.8	6.8
Season2	L19	T1	2	50	19.3	15.5	330.8	1863.9	18.5	7.7
Season2	L19	T1	3	47.7	20	14.6667	268.3	1925.3	15	8.5
Season2	L20	T1	1	43.1	18	16	173.8	1756.3	15.3	6.8
Season2	L20	T1	2	47.9	14.8	14	297.2	1756.8	16.8	7.1
Season2	L20	T1	3	43.6	20.5	15	296.7	1944.7	15.8	7.8
Season2	L1	T2	1	43.5	18.3	15.3333	170.7	1857.7	15.8	9.2
Season2	L1	T2	2	44.8	18.3	16	207.8	1903	15.8	10.2
Season2	L1	T2	3	47.6	15.7	14.6667	175.8	1755.3	16.8	9.1
Season2	L2	T2	1	45.7	16.8	15.3333	160.6	1839.8	18.5	6.7
Season2	L2	T2	2	45.4	22.8	17	150	1756	11.5	7.7
Season2	L2	T2	3	48	20	16	321.4	1757	15.8	7.5
Season2	L3	T2	1	45.1	19.2	13.3333	208.6	1895.9	18.5	8.7
Season2	L3	T2	2	45.3	18	15.5	235.5	1830.3	15.8	7.3
Season2	L3	T2	3	48.2	19.7	16	230.2	1909.8	15.8	7.5
Season2	L4	T2	1	43.7	18.5	15	173.1	1756.5	15	5.3
Season2	L4	T2	2	45	19.2	14.3333	112.5	1826.5	10	6
Season2	L4	T2	3	49.2	18.3	15.6667	200.7	1879.7	13.8	6.1
Season2	L5	T2	1	44.1	16.7	13.6667	177.9	1868.4	15.5	6.3
Season2	L5	T2	2	46.6	18.2	13.5	248.4	1840.7	15.5	6.2
Season2	L5	T2	3	46.7	24.3	16.3333	246.3	1928.1	15	6.7
Season2	L6	T2	1	46.2	18	15	215.7	1891.4	15.1	10.2
Season2	L6	T2	2	48.9	15.5	16	314.8	1757.6	16.8	8.3
Season2	L6	T2	3	44.1	20.5	16.3333	183.6	1880	15	7.4
Season2	L7	T2	1	47.6	20.3	15	223.4	1884.3	15	7.4
Season2	L7	T2	2	44.5	21.5	13.5	267.3	1843.4	11.8	9.1
Season2	L7	T2	3	44.2	18.2	16.6667	286.1	1908.1	10.1	10.1
Season2	L8	T2	1	43	18	14	174.9	1871	15	7
Season2	L8	T2	2	50.1	19.5	16.5	296.6	1851.9	15.8	3.4
Season2	L8	T2	3	49.5	21.5	15.3333	280.8	1936	15.8	7
Season2	L9	T2	1	49	19.5	15.3333	857.6	2520	15.5	8.1
Season2	L9	T2	2	44.6	18.5	13	156.9	1826.2	15.8	8.6
Season2	L9	T2	3	45.7	19.5	17	271.3	1756.8	15.5	8.6
Season2	L10	T2	1	46	16.7	16	168.4	1809.9	15.2	7.6
Season2	L10	T2	2	44.6	16.8	15	247	1756.6	15.2	9.8
Season2	L10	T2	3	46	20.3	17	244.3	1916.5	15.8	7.4
Season2	L11	T2	1	46.4	17.8	15.6667	202.6	1878.8	15.9	8.2
Season2	L11	T2	2	45.2	20.3	13	153.7	1756.6	15.8	5.7
Season2	L11	T2	3	47.7	20	16.6667	270.3	1925.3	15.5	6.5
Season2	L12	T2	1	48.6	17.8	14.6667	283.6	1934.2	15	9.6
Season2	L12	T2	2	50.2	18.8	16	244	1916	15.5	8.5
Season2	L12	T2	3	52.1	17.3	18.3333	268.8	1923.2	15.5	7
Season2	L13	T2	1	46.3	18.3	15.6667	221.6	1913.9	15.5	7.8
Season2	L13	T2	2	45.2	21	13.3333	233.7	1904.4	15.3	8.4
Season2	L13	T2	3	49	20.3	15.5	197.8	1825.4	15.8	7.1
Season2	L14	T2	1	46.1	21.2	16.6667	244.3	1915.2	10.1	10.1
Season2	L14	T2	2	49	18	15	260.7	1926.8	13.2	11.5
Season2	L14	T2	3	52.1	20.3	15.6667	313.6	1948.9	15	8.4
Season2	L15	T2	1	42.1	18.2	16.3333	181.3	1866.4	15.8	7.8
Season2	L15	T2	2	42.8	21	15.3333	314.2	1969.4	15	8.6
Season2	L15	T2	3	46.7	19.6	13	246.3	1926.8	15.5	8.1
Season2	L16	T2	1	49.8	22.2	13.3333	300.4	1979.4	15.8	9.2
Season2	L16	T2	2	48	19.3	15.5	219.6	1827.6	15.5	8.6
Season2	L16	T2	3	44.8	18.3	14.6667	261.2	1913.7	13.8	8.6
Season2	L17	T2	1	47.5	17.8	13.6667	212.7	1908.7	17.2	9.3
Season2	L17	T2	2	48.8	20.2	14	310.3	1860	10.8	9.6
Season2	L17	T2	3	44.4	17	15.3333	157.9	1854.8	15.5	10.1
Season2	L18	T2	1	50.2	17.8	13.5	271.1	1830.3	14.8	6.5
Season2	L18	T2	2	49.2	20.2	18	326.4	1867.1	14.7	9.6
Season2	L18	T2	3	49	17	15.6667	289.1	1959.3	15	10.1
Season2	L19	T2	1	43.9	18.8	14	180.7	1876.3	15.4	4.8
Season2	L19	T2	2	52.2	18.8	15	366.2	1757.3	14.8	4.5
Season2	L19	T2	3	50.3	23	15.3333	252.7	1925.9	15.8	7.8
Season2	L20	T2	1	46.9	19.2	16.3333	234.5	1927	15.5	10.8
Season2	L20	T2	2	47.1	18.4	14	268.2	1833.4	15.3	12.5
Season2	L20	T2	3	48	19.3	16.3333	248.4	1927.9	15.5	6.7
Season2	L1	T3	1	41.7	14.4	13.3333	164.9	1860	10.2	7.7
Season2	L1	T3	2	42.8	19	13.3333	273	1913.6	15	9.1
Season2	L1	T3	3	41.7	16.5	15.6667	247.2	1909.2	15.8	8.7
Season2	L2	T3	1	44.4	16	13.3333	178.5	1854.7	15.1	4.8
Season2	L2	T3	2	39	18.8	14	150	1756.5	11.5	4.4
Season2	L2	T3	3	46.4	19.8	14.5	202.9	1830.1	15.3	4.3
Season2	L3	T3	1	46.7	18.2	15.6667	200.4	1886.3	15.3	6.5
Season2	L3	T3	2	47.1	21.5	15.3333	247.5	1902.7	14.8	6.2
Season2	L3	T3	3	39	18	15	224	1756.3	10.8	4.8
Season2	L4	T3	1	46.9	18.2	17	210.8	1897.1	15	8.3
Season2	L4	T3	2	48.7	19.2	15	288	1959.9	10.5	7
Season2	L4	T3	3	39	18	14	138.4	1756.3	15	9.1
Season2	L5	T3	1	44.6	18.5	12.6667	218.7	1894.9	15.8	7.3
Season2	L5	T3	2	45.7	19	14	213.6	1756.5	15	5.4
Season2	L5	T3	3	49.1	17	15	260.8	1756	15	6.6
Season2	L6	T3	1	45.4	18	15	196.5	1890.2	15.5	7.3
Season2	L6	T3	2	44.1	19.8	12.5	234.6	1909.5	14.8	5.6
Season2	L6	T3	3	49	22.2	15	246.7	1923.4	16.8	8.7
Season2	L7	T3	1	49.2	19.8	14.3333	257.5	1944.5	15.3	8.1
Season2	L7	T3	2	47.4	19.5	14.5	222.1	1826.3	14.8	6.1
Season2	L7	T3	3	47.4	19	13.5	187.1	1813.5	15.8	6.8
Season2	L8	T3	1	48	19.3	14	201	1807	15	3.7
Season2	L8	T3	2	46.3	17.5	16	150	1756.8	14.8	6.4
Season2	L8	T3	3	46.5	18.3	13	215.8	1808.7	15.1	3.8
Season2	L9	T3	1	49.3	18.5	14.5	177.8	1846.3	15.5	5.2
Season2	L9	T3	2	46.8	16	12	507.5	1756.5	15.8	3.8
Season2	L9	T3	3	46	18.8	14.3333	245.2	1935.8	14.8	3.6
Season2	L10	T3	1	49.3	19.2	13.6667	261.4	1935.1	15	3.7
Season2	L10	T3	2	45.8	17.2	15	298.2	1812.5	15.4	5.2
Season2	L10	T3	3	45.9	20.2	16	233.8	1842.7	15.8	3.7
Season2	L11	T3	1	46.3	18.7	15.6667	211.3	1904.6	15	5.2
Season2	L11	T3	2	47.7	20.2	16.3333	294.5	1932.3	15.3	5.2
Season2	L11	T3	3	49.2	19.5	18	241.7	1756.8	15.8	10.2
Season2	L12	T3	1	46.6	19	14.6667	230.6	1893.9	10.5	11.5
Season2	L12	T3	2	46.6	20.5	14.5	267.5	1849	15	11
Season2	L12	T3	3	40.5	21.3	15.6667	276.1	1874	17.2	9.6
Season2	L13	T3	1	47.4	17	15.6667	232.7	1827	15.1	8.5
Season2	L13	T3	2	43.6	19.5	15.3333	244.5	1841	10.1	7
Season2	L13	T3	3	47.7	19	15.3333	328.1	1996.6	15.8	8.4
Season2	L14	T3	1	44.8	18.5	15	207.4	1892.4	15.1	5.5
Season2	L14	T3	2	50.7	20.3	15.6667	208.2	1870	15.8	7
Season2	L14	T3	3	43.3	17.3	16.6667	180.7	1876	15.8	6.7
Season2	L15	T3	1	50	20.7	16	318.3	1940.3	16.8	9.3
Season2	L15	T3	2	51.8	18.5	16.6667	299.1	1944	10.2	9.6
Season2	L15	T3	3	47	20	17	133.7	1846.7	10.5	9.1
Season2	L16	T3	1	43.9	16.5	13	173.4	1876.2	15	9.8
Season2	L16	T3	2	45.5	16.5	12	172.3	1757.5	16.8	8.3
Season2	L16	T3	3	51.9	17.8	14	161.8	1805.1	15.8	5.3
Season2	L17	T3	1	42.8	17.2	14	187.9	1881.1	15.2	3.3
Season2	L17	T3	2	45.3	20	14	210.5	1757	14.2	5.9
Season2	L17	T3	3	43.9	17.5	15	260	1932.9	15.8	3.3
Season2	L18	T3	1	45.4	18.8	15	204.5	1873.8	15.1	7.3
Season2	L18	T3	2	48.7	18.5	13.6667	264.5	1938.1	14.8	6.7
Season2	L18	T3	3	46.5	21.9	14	170.5	1864.3	16	6.7
Season2	L19	T3	1	41.9	17.5	13	196.2	1756.1	14.2	6.8
Season2	L19	T3	2	50.9	20.8	14.5	317.6	1880.2	15.8	8.2
Season2	L19	T3	3	47.8	18	14.6667	220.9	1905.4	15.8	7.3
Season2	L20	T3	1	45.1	17	15.3333	157.9	1854.8	15.5	11.8
Season2	L20	T3	2	46.6	21.5	13.5	235.3	1829.4	15.8	10.7
Season2	L20	T3	3	45.1	17	17.3333	157.3	1854.2	15.5	10.8
Season2	L1	T4	1	46.2	18.4	18.3333	211.3	1892.2	15.1	10
Season2	L1	T4	2	45.5	19	18	232.7	1923.3	15.8	11.4
Season2	L1	T4	3	44.9	18.3	16	287.9	1918.5	15.3	9.5
Season2	L2	T4	1	51.7	19.5	15.3333	290.4	1955.6	15.8	11.2
Season2	L2	T4	2	39	17.3	15	275.6	1931.3	15.8	15.3
Season2	L2	T4	3	46.8	21.5	16	298.4	1976.4	11.5	12.8
Season2	L3	T4	1	51.4	19.3	14.3333	291.5	1938.7	18.5	9
Season2	L3	T4	2	45.1	18	13	247	1927	12.8	9.3
Season2	L3	T4	3	48.1	18	12	191.2	1756.3	15.5	8.6
Season2	L4	T4	1	41.7	15.7	14.6667	146.5	1843.2	15.5	7.4
Season2	L4	T4	2	46.6	18.2	15	215.8	1903.9	15	6.9
Season2	L4	T4	3	46.9	17.7	15	177.2	1877.8	15.5	7.4
Season2	L5	T4	1	49.1	17.5	15	261.4	1908.1	15.8	6.1
Season2	L5	T4	2	48.2	18	17	246.4	1823	15.7	6.4
Season2	L5	T4	3	48.5	19.5	15	250.9	1756.8	15	3.6
Season2	L6	T4	1	48	17.2	17	259.4	1241	15.8	11.8
Season2	L6	T4	2	42.8	18	15	279.5	1755.6	15.8	9.4
Season2	L6	T4	3	46.2	22.5	17.3333	314.2	1969.4	15.1	8.2
Season2	L7	T4	1	42.8	16.3	16	163.7	1809.7	15.5	9
Season2	L7	T4	2	47.1	20	15	218.7	1825.5	15.1	8.5
Season2	L7	T4	3	49.6	21	12.6667	273.8	1925.2	15.8	9.2
Season2	L8	T4	1	46.9	17.3	17	200.4	1877	15.3	6.9
Season2	L8	T4	2	43.8	18.5	14	209	1756.6	15.5	7
Season2	L8	T4	3	45.3	19.2	16.6667	286.2	1934.7	15.8	9.6
Season2	L9	T4	1	50.6	19.7	13.3333	259.5	1918.6	15.1	11.8
Season2	L9	T4	2	52.1	19	14.5	446.6	1885.4	15.8	7.1
Season2	L9	T4	3	48.9	19.3	15.5	355.5	1872.9	15.1	11.7
Season2	L10	T4	1	41.4	17.7	15	176.5	1858.7	15.5	7.3
Season2	L10	T4	2	54.2	17.7	16	266.9	1756.1	14.8	5.7
Season2	L10	T4	3	47.7	18	15.3333	290.3	1953.1	15.8	6.7
Season2	L11	T4	1	42.6	19.2	14.6667	181.1	1870.7	10.1	6.5
Season2	L11	T4	2	37	19	14.5	148.4	1803.4	10.3	7.8
Season2	L11	T4	3	47.1	20	15	133.7	1846.7	10.5	8.3
Season2	L12	T4	1	44.8	17.7	13.6667	177.2	1877.8	15.5	7.4
Season2	L12	T4	2	43.3	19	13	277.3	1836.7	15.1	6.3
Season2	L12	T4	3	48.2	19	16.5	271.1	1923.6	15.8	6.1
Season2	L13	T4	1	49	15.7	14.6667	242.6	1918	15.8	5.1
Season2	L13	T4	2	48.2	19.3	14	273.1	1845.9	10.8	3.3
Season2	L13	T4	3	41.3	19.5	12	150	1756.8	15.3	5
Season2	L14	T4	1	40.1	20	15.6667	175.9	1864	15.6	6.3
Season2	L14	T4	2	50.6	18.7	16.6667	233.4	1489.7	15.3	6.4
Season2	L14	T4	3	45.7	18	15	194.4	1881	15	6
Season2	L15	T4	1	40.5	17.5	16	152.1	1843.5	15.1	9.7
Season2	L15	T4	2	43.8	17.5	13	450.6	1756.3	15	6.9
Season2	L15	T4	3	46.5	17.5	15	256.7	1929.6	15.8	6.2
Season2	L16	T4	1	47.7	18.7	12.6667	255.3	1911.8	18.2	14.3
Season2	L16	T4	2	47.4	19.8	12	245.6	1756.5	16.1	11.6
Season2	L16	T4	3	47.6	20.1	15.6667	246.7	1906.3	15.2	9.5
Season2	L17	T4	1	47.6	18.5	14.6667	226.2	1915.1	15.5	5.5
Season2	L17	T4	2	49.1	21.3	13.6667	287.8	1932.3	15.3	6.4
Season2	L17	T4	3	47.4	20.2	14	235.5	1916	10.1	6.4
Season2	L18	T4	1	43.6	15.7	16	148.5	1849.8	14.2	3
Season2	L18	T4	2	50.9	20.2	16.5	220.2	1826.5	15.8	5.9
Season2	L18	T4	3	44.7	18.1	13.3333	264.9	1914.8	15.8	3.8
Season2	L19	T4	1	41.7	15.7	15.3333	146.5	1843.2	15.5	10.1
Season2	L19	T4	2	48	22	16	233.8	1757.1	10.8	9.4
Season2	L19	T4	3	48.2	19.5	15	218.2	1828.5	13.5	12
Season2	L20	T4	1	46.3	17.8	16.6667	222.7	1899.2	15.8	6.3
Season2	L20	T4	2	48	15.5	16	153.9	1755.8	15.3	5
Season2	L20	T4	3	44.4	18.3	13.3333	166.7	1863.7	15.1	5.4

## Sheet: Codebook
	No	Kode	Lines			Description of variable
	1	L1	SR 4 x Bonanza			ED	Ear Diameter
	2	L2	SR 4 x Talenta			EL	Ear Length
	3	L3	SR 17 x Jambore			NoR	Number of Row
	4	L4	M6SR 17.6.7 x Bonanza			EW	Ear Weight
	5	L5	M6SR 17.6.7 x Latanza			BIO	Biomass
	6	L6	M6SR 17.6.7 x Talenta			BRIX	Brix
	7	L7	M6SR 25.5.1 x SR 17			Yield	Yield
	8	L8	M6SR 17.2.3 x SR 17 x Bonanza
	9	L9	M6SR 17.2.3 x SR 17 x Latanza
	10	L10	M6SR 17.2.3 x SR 17 x Talenta
	11	L11	M6SR 17.6.7 x SR 4 x M6SR 17.2.3
	12	L12	M6SR 17.6.7 x SR 4 x M6SR 17.6.7
	13	L13	M6SR 25.5.1 x SR 17 x SR 4
	14	L14	Sweet Boy x Sweet Boy
	15	L15	Bonanza
	16	L16	Jambore
	17	L17	Talenta
	18	L18	Sweet Boy
	19	L19	SR THAI-2
	20	L20	SR THAI-3
	No	Kode	Tester
	1	T1	SR Bonanza
	2	T2	SR Jambore
	3	T3	SR Talenta
	4	T4	SR Sweet Boy
Supplemental File Legend
Title: Raw data of sweet corn line × tester hybrids evaluated across two seasons in Garut, Indonesia
File Name: Raw Data – Sweet Corn Hybrids.xlsx
Description:
This file contains the complete dataset used in the study “Integrating Line × Tester Analysis and GGE Biplot to Identify Superior Sweet Corn Hybrids in Tropical Environments.”
Data were collected on 80 hybrid combinations (20 inbred lines × 4 testers) during the 2023 dry season and the 2023/2024 wet season in Garut Regency, West Java, Indonesia.
Contents:
- Sheet 1 – Dry Season 2023: Raw measurements of ear diameter, ear length, kernel rows per ear, ear weight, biomass, brix, and yield for each hybrid across three replications.
- Sheet 2 – Wet Season 2023/2024: Raw measurements for the same traits and hybrids across three replications.
- Sheet 3 – Codebook: Description of variables, trait units, and abbreviations.
File Format: XLSX (human- and machine-readable)
Note: This dataset is provided in accordance with PeerJ’s open data policy to allow validation of statistical analyses and results.
